# Supplementary material for: Influence of coronavirus disease 2019 on myopic progression in children treated with low-concentration atropine
Source: PLoS One. 2021 Sep 14;16(9):e0257480. doi: 10.1371/journal.pone.0257480 (PMC8439482; doi:10.1371/journal.pone.0257480)
Supplement: S1 Raw data — (XLS) [file pone.0257480.s003.xls]

## Sheet: final_conc
No	CONC	AGE	AGEGROUP	SEX	SE	Alx	ACC	CCT	ACD	LTT	REF_PRE	ALX_PRE	REF_POST	ALX_POST	Q1_PRE	Q1_POST	Q3_PRE	Q3_POST	Q5_PRE	Q5_POST	Q8_PRE	Q8_POST	Q10_PRE	Q10_POST
2015843	1	7	1	2	-1.625	23.44	44.75	535	3.8	3.41	-0.075	0.034	-0.0938	0.053	2	3	0.2	0.1	0.5	1	18	5	20	1
2027987	1	6	1	2	-3.75	24.09	43.75	513	3.5	3.52	-0.0125	0.013	-0.1625	0.055	0	0	1	1	1	1	7	0	14	7
2029905	1	7	1	2	-2.125	23.23	43.25	456	3.6	3.36	-0.125	0.036	-0.1429	0.036	2	4	1	1	1	1	7	11	2	2
2047131	1	6	1	2	-3.875	23.02	46.25	606	3.8	3.58	-0.1042	0.043	-0.1071	0.051	0	0	0.5	0.5	0	0.5	6	6	6	0
2080232	1	7	1	1	-4.625	24.96	43.75	517	3.7	3.2	-0.025	0.012	-0.0781	0.03	0	0	2	2	0	0	2	2	10	0
25500966	1	7	1	1	-2.25	23.18	44.74	534	3.5	3.2	-0.125	0.068	-0.1346	0.039	1	1	0	0	0.5	0.5	5	5	5	2
26072823	1	7	1	2	-1.5	23.76	44.15	589	3.64	3.34	-0.0556	0.022	-0.0909	0.043	0.5	2	0.5	0.5	1	2	3	3	4	2
30406423	1	7.5	1	2	-8.5	25.6	44.49	521	3.66	3.44	-0.0577	0.029	-0.0313	0.032	4	0	1	0	0.5	1	15	28	5	5
31129624	1	6.5	1	1	-2.625	23.29	43.94	563	3.9	3.44	-0.0893	0.053	-0.0938	0.033	0	0	0	0	0.5	0.5	7	7	6	3
31822123	1	7	1	2	-5.625	25.39	45.04	540	4.11	3.24	-0.125	0.04	-0.0729	0.049	4	4	0	0	1	1	14	14	14	4
32824614	1	6	1	1	-3.75	22.96	45.13	519	3.6	3.44	-0.0833	0.048	-0.05	0.038	1	1	0	0	1	0.5	6	10	14	2
32996655	1	6	1	2	-2	24.45	43.32	548	4.01	3.42	0	0.02	-0.0833	0.042	0.5	3	0	0	2	2	1	0.5	10	5
33664312	1	7.5	1	1	-1.5	23.46	42.74	606	3.63	3.52	-0.1111	0.063	-0.1042	0.043	1	1.5	0.5	1	0.5	1	3	0	3	5
33712523	1	6	1	2	-3.5	23.59	44.98	576	3.66	3.51	-0.0833	0.056	-0.1806	0.05	0	1	0	0	0.5	0.6	5	0	5	0
33861721	1	7.5	1	2	-4.5	24.95	42.9	488	3.73	3.54	-0.0357	0.024	-0.1071	0.067	1	1.5	0	1	1	2	4	2	10	2
34229920	1	6.5	1	2	-1.75	24.23	42.2	539	3.75	3.46	-0.1667	0.023	-0.025	0.042	1	5	0	0	2	3	7	0	7	0
34262981	1	7.5	1	1	-3.5	24.37	44.42	551	3.88	3.42	-0.0313	0.02	-0.1806	0.068	0	0	2	3	2	2	28	14	14	14
2009125	1	10	2	2	-3.75	24.6	44.75	544	3.65	3.36	-0.0521	0.039	-0.1125	0.083	8	8	1	1	1	1	7	7	15	0
2036630	1	10	2	1	-1.5	24.43	43.5	585	3.5	3.3	-0.05	0.014	-0.0938	0.033	0	1	2	1	0	0	2	0	10	2
2060867	1	9	2	1	-3.25	24.12	47	527	3.7	3.32	-0.0357	-0.009	0	0.014	0	3	1	3	0.5	0.5	15	15	10	2
2061812	1	8	2	1	-3	23.03	46.75	492	3.8	3.34	-0.1429	0.057	-0.1	0.043	0.5	1	0.5	0.5	0.3	0.3	4	4	2	3
23297441	1	9	2	2	-4.75	25.6	43.31	555	4.32	3.28	-0.0104	0.022	-0.0521	0.013	0.5	0.5	0	0	1	1.5	7	3	7	2
23992621	1	10	2	1	-4.375	24.75	44.67	549	3.99	3.15	-0.0288	0.02	-0.0417	0.039	2	2	1	1	2	2	3.5	3.5	3	3
28952271	1	10	2	1	-5.75	24.99	43.72	558	3.68	3.49	-0.0278	0.029	-0.0521	0.025	1	1	0.5	0.5	0.5	0.5	1.5	1	28	10
29875765	1	10.5	2	1	-5.625	25.28	44.52	530	3.7	3.24	-0.0972	0.028	-0.1042	0.023	1	2	0.5	1	1	2	1.5	3	10	5
30286455	1	10.5	2	1	-5.75	25.75	42.9	579	3.99	3.26	-0.0313	0.021	-0.0104	0.021	0.5	3	0	0	0	0	5	5	5	0
31213800	1	10.5	2	2	-4.5	26.61	41.63	565	3.63	3.11	0	0.012	-0.0521	0.033	1	2.5	0	1	0.5	0.5	4	2	2	1
31531690	1	10	2	1	-3	23.94	45	515	3.66	3.42	0	0.006	-0.0192	0	0.6	2.6	0.5	0.5	1	1	10	4	8	3
31539932	1	10.5	2	1	-1.875	24.4	42.13	572	3.62	3.5	-0.0521	0.018	-0.0208	0.003	0	3	0	0.3	2	2	9	3	9	4
32298161	1	10.5	2	2	-2.125	24.87	43.18	600	4.14	3.16	-0.0313	0.032	-0.1042	0.058	0	4	0	0.2	2	2	6	2	10	2
32874563	1	10.5	2	1	-6	24.77	45.31	520	3.64	3.36	-0.0729	0.024	-0.0568	0.022	0.5	3	0.2	0.5	0.5	0.5	4	2	30	7
33495735	1	10.5	2	2	-4.75	25.45	43.35	566	3.99	3.27	-0.0341	0.024	-0.1	0.035	1.5	4	0	0	2.5	4	14	7	14	7
33617163	1	10.5	2	2	-4.125	24.76	42.95	546	3.8	3.5	-0.0694	0.018	-0.0227	0.018	0.5	1	2	3	0.5	0.5	14	14	21	21
33643284	1	10.5	2	1	-5.125	24.93	43.88	513	3.67	3.37	0	0.009	-0.0114	0.006	0.3	5	0.1	0.1	3	1	21	7	15	2
2073151	1	11	3	1	-7.75	25.47	45.75	544	3.9	3.3	-0.05	0.022	-0.0313	0.011	0	2	2	4	0.5	0.5	3	3	0	3.5
18144323	1	13.5	3	1	-4.25	27.75	39.29	558	3.98	3.25	0	0.023	0	0.009	0	0	10	10	0.2	0.2	5	0	20	0
18992290	1	11	3	1	-3.5	24.2	45.15	550	3.55	3.46	0	0.021	-0.0385	0.006	1	1.5	0.5	0.5	1	1	7	0	7	2
22184483	1	12	3	2	-6.625	25.24	44.31	501	3.67	3.23	-0.025	0.032	-0.0313	0.042	0	4	1	1	1.5	2	5	2	12	2
24232394	1	12	3	1	-0.875	22.89	44.66	595	3.56	3.47	0	0	0	0.016	1	7	1.5	4	0	0	18	21	36	19
25375262	1	11.5	3	1	-6.75	24.65	46.07	548	3.82	3.21	-0.0208	0.018	-0.0521	0.008	1	1	0.5	0.5	0.5	0.5	3	3	3	3
26372234	1	11	3	2	-6.125	25.83	44.02	550	3.79	3.53	-0.1563	0.028	-0.0625	0.032	0	2.2	0	0	4	4	0	1	18	0
26604203	1	11	3	1	-4.75	25.08	44.12	571	3.69	3.4	-0.0521	0.014	-0.0625	0.015	0.6	0.6	3	5	0.5	0.5	3	3	3	1.5
29758722	1	12.5	3	1	-7.5	24.79	45.32	528	3.81	3.39	-0.0875	0.03	-0.0938	0.051	2	4	2	4	1	1	7	35	4	4
30637701	1	14	3	2	-7	27.5	41.67	590	4.11	3.37	-0.0521	0.025	-0.0313	0.018	1.5	2	2.5	3	1.5	1.5	12	8	17	12
30649990	1	11.5	3	2	-4.875	25.42	44.46	535	4.16	3.34	-0.0417	0.023	-0.0375	0.031	1	2.5	0.2	0.3	0.5	0.8	7	3	20	5
31153582	1	15	3	1	-7	25.39	45.17	564	3.74	3.49	-0.0083	0.011	-0.0568	0.007	0	8	3.5	0.2	0.3	0.5	0	0	0	0
31332592	1	12	3	1	-3.25	24.44	44.19	533	3.8	3.69	0	0.013	-0.0417	0.02	0.5	4	0.5	0.5	21	21	5	2	10	3
31993233	1	15	3	2	-7.375	26.98	43.2	533	3.92	3.28	0	0.007	0	0.004	1.5	3	1	2	0.5	1	7	1.8	28	14
32393162	1	15	3	1	-6.375	26.13	41.1	587	3.69	3.39	-0.0278	0.022	-0.1146	0.024	0	0	6	12	0	0	15	15	90	50
32688601	1	14.5	3	2	-3.125	25.94	41.06	514	3.73	3.31	0	0	-0.0833	0.007	3	4	1	1	0	0.5	3	3	7	3.5
32818054	1	12	3	1	-7.5	27.18	43.19	529	3.93	3.19	0	0.011	-0.0417	0.018	1.6	7	3	6	2	2	10	5	60	9
33871113	1	11.5	3	2	-4.375	24.89	45.22	584	4.06	3.22	-0.0625	0.016	-0.0625	0.01	1	3	0	0	2	0.5	15	1.5	6	1.5
27302673	3	7.5	1	1	-0.375	22.93	42.37	530	3.57	3.4	0	0.025	0	0.011	0.5	3	0.4	0.4	0.5	2	4	2	4	2
33556954	3	7.5	1	1	-4.75	23.22	46.63	515	3.73	3.41	-0.0987	0.03	-0.0625	0.058	0.3	0.3	0.5	0.5	1	1	7	3	5	1
33957853	3	5	1	2	-2.125	23.15	45.39	525	3.96	3.5	-0.0139	0.065	-0.125	0.068	0.5	1	0	1	1	1	7	3	7	0
19670693	3	10.5	2	2	-3.125	24.57	43.85	576	4.05	3.42	-0.0313	0.018	-0.0625	0.031	1	2.5	0	0	0.5	1.5	7	1.5	14	1
30910123	3	10	2	1	-6.5	25	44.23	478	3.83	3.45	-0.1667	0.023	-0.0875	0.035	2	2	1	1	2	2	3.5	3.5	3	3
33347932	3	10.5	2	2	-11	28.52	41.8	517	3.61	3.3	-0.025	0.009	-0.05	0.007	1.4	3.5	0.5	1	1	0.5	5	3	10	2
19472900	3	15	3	1	-8.75	27.15	43.65	562	3.5	3.46	-0.0192	0.001	-0.0313	0.005	1	1	6	12	2	3	3	1	14	7
22740851	3	12	3	1	-3	24.32	45.41	562	3.96	3.42	-0.0521	0.018	-0.0313	0.025	0	2	2	4	0.5	0.5	3	3	0	3.5
23698034	3	15	3	2	-8.125	27.11	42.41	601	3.86	3.26	-0.0673	0.025	-0.0341	0.011	1	3	2	1	0.5	0.5	7	7	0.2	1.2
25334373	3	15	3	1	-9.125	25.98	46.02	561	3.74	3.26	-0.0521	0.006	-0.0682	0.001	1	6	1	0.8	0.5	0.5	5	0.5	5	2
25396554	3	13	3	1	-6.25	25.13	43.95	547	3.46	3.39	-0.0417	0.013	-0.0625	0.015	0.4	5	1	1.5	0.5	0.5	5	5	5	3
28499822	3	13	3	2	-2.375	24.84	42.63	572	3.69	3.39	-0.0417	0.017	-0.0833	0.023	1	5	2	10	0.5	0.5	5	2	15	10
30088113	3	13.5	3	1	-3.5	23.78	45.99	583	3.81	3.29	-0.0417	0.018	-0.0729	0.036	0	2	3	5	0	0.5	2	3	1	1
33631971	3	12.5	3	1	-8.125	27.27	41.26	539	3.74	3.46	-0.0694	0.024	-0.0417	0.02	2	3	0	0	2	2	0	0	4	4
33948830	3	15	3	2	-7.125	26.11	45.35	555	4.13	3.36	-0.0625	0	-0.0208	0.005	0	0.5	4	4	1	1	3.5	1.5	6	4
22030374	2	12	3	2	-3.75	25.11	43.25	558	3.9	3.39	-0.0417	0.016	-0.0682	0.013	0.5	3	0.5	0.5	0.5	0.5	5	1	15	2
22089335	2	10.5	2	1	-2.125	24.65	42.5	530	3.82	3.36	-0.0208	0.016	-0.0417	0.037	0	3	0	0	0.5	1	1	0.5	2	1
22200213	2	12	3	1	-12.5	28.16	43.68	577	3.92	3.36	-0.0288	0.025	-0.0521	0.027	1	2	2	1	1	0	0	7	7	0
22389162	2	12	3	2	-0.75	24.73	42.88	587	4.05	3.32	-0.0104	0.023	-0.0521	0.018	0	1.5	2	3	0.5	5	1.5	0	10	0
23687131	2	10.5	2	2	-4.125	25.41	44.68	554	3.9	3.29	0	0.018	-0.0417	0.008	1	2	2	3	1	1.5	5	5	6	2
24784652	2	9	2	2	-4.375	24.51	46.06	567	3.79	3.24	-0.0938	0.037	-0.125	0.062	2	8	0	0	0.2	0.2	6	1	7	1
26539751	2	9	2	1	-5.25	24.64	44.3	566	3.88	3.41	-0.0521	0.033	-0.1354	0.04	0.5	2	0.2	0.2	1	1.5	7	1.5	10	3
26762893	2	10	2	2	-8.25	27.66	42.09	554	3.92	3.24	-0.0192	0.036	-0.0938	0.048	0.5	2.5	0.5	1	1	0.5	4	1	7	1
26928856	2	9	2	1	-2.25	24.21	43.02	538	3.8	3.31	-0.0729	0.036	-0.1146	0.048	2	3	0	0	1	0.5	28	7	14	3.5
26991831	2	10	2	2	-3.625	25.99	41.14	571	3.87	3.34	-0.0278	0.012	-0.0694	0.03	2	3	0	0	1	1	14	0	14	3.5
27795656	2	13	3	1	-13.25	27.7	44.72	567	3.86	3.54	-0.0096	0.006	-0.1042	0.016	1	6	1	0.8	0.5	0.5	5	0.5	5	2
28605881	2	9.5	2	2	-3.5	25.08	43.43	559	3.92	3.33	-0.0208	0.022	-0.0833	0.037	1.5	3	0	0	1.5	0.5	14	3.5	7	3.5
28801163	2	10	2	2	-4.25	23.55	46.57	535	3.69	3.42	-0.1364	0.032	-0.1125	0.039	0.5	1	0.5	0.5	0.5	0.5	5	4	5	4
29249172	2	10.5	2	2	-5.125	25	44.93	564	3.91	3.44	-0.0729	0.028	-0.0625	0.035	2	4	0	0	0.2	0.2	21	4	21	3
29559925	2	12	3	1	-4.25	25.61	43.07	499	3.42	3.34	-0.1146	0.035	-0.0729	0.022	4	5	4	8	0	0	20	3	20	5
29934276	2	11	3	1	-3.125	25.8	42.31	597	3.82	3.3	-0.0577	0.029	-0.0729	0.02	2	3	0	0	2	2	0	0	4	4
30772312	2	9	2	2	-4.25	25.1	43.25	527	3.97	3.37	-0.0139	0.028	-0.0313	0.051	0.5	2	1	2	1	1	7	3	7	1.8
30999003	2	12	3	2	-7.375	26.39	43.36	581	4.02	3.43	-0.0288	0.014	-0.0208	0.004	0	4	1	1.5	3	3	7	7	6	1
31140974	2	11	3	1	-1	23.43	43.71	542	3.88	3.39	-0.0179	0.017	-0.0521	0.007	0.5	2	0.2	0.2	0.5	2	3	3	20	3
31447793	2	8	2	2	-4.25	25.21	43.92	513	3.9	3.25	-0.0938	0.058	-0.0694	0.052	0	2.5	0.5	0.5	1	2	7	7	7	7
31687833	2	9.5	2	2	-1.75	23.98	44.57	550	3.98	3.29	-0.0313	0.007	-0.0104	0.011	0	1	0	0	0.5	0.5	4	0	7	0
31714331	2	5	1	2	-7.75	25.49	42.49	515	3.66	3.73	-0.0192	0.027	-0.0938	0.098	4	6	0	0	0.5	1	30	32	16	10
31847832	2	9	2	2	-3.125	24.62	43.08	536	3.96	3.28	0	0.008	-0.0227	0.022	0	3	1	2	0.3	0.3	3	3	15	10
31915160	2	11	3	2	-4	25.97	41.69	534	3.54	3.27	-0.0192	0.012	-0.0227	0.007	3	5	2	3	0.3	0.2	14	2	20	2
31957492	2	9	2	1	-6.625	24.72	45.44	482	3.78	3.29	-0.0714	0.044	-0.0875	0.033	0	0	0.1	0	1	2	3	1	10	0.5
32044334	2	9	2	2	-3.625	24.92	44.84	520	4.08	3.1	-0.0417	0.025	-0.1146	0.052	1.5	1.5	0	0	1	1	6	4	3	1.5
32295032	2	9	2	2	-0.875	24.67	40.47	565	3.49	3.13	0	0.035	-0.0938	0.03	1	2	0.5	0.5	2	3	7	12	8	13
32372413	2	6	1	1	-2.5	23.73	43.5	556	3.81	3.39	-0.0694	0.069	-0.3	0.09	0	0	1	2	1	1	14	3.5	14	7
32570755	2	11	3	2	-6	26.24	43.39	587	3.7	3.16	0	0.008	0	0.008	0.5	3.5	1	2.5	1	1	7.5	1	7.5	1
32622065	2	9	2	2	-0.5	25.47	40.64	603	3.92	3.16	-0.0417	0.038	-0.0625	0.02	0.6	2	0.5	0.5	2	1	7	6	10	5
32728453	2	9	2	1	-0.75	22.44	45.37	494	3.69	3.51	-0.0104	0.019	0	0.013	1	3	1	1	0.4	0.4	1	0	14	1
32740443	2	9.5	2	1	-4.5	25.21	43.41	593	3.97	3.31	0	0.015	-0.0521	0.024	2	4	0.2	0.2	1	1	9	9	6	6
32944470	2	10	2	2	-1.625	25.2	40.95	557	3.83	3.32	-0.0804	0.034	-0.0833	0.028	1	2	0	0	1	1	6	2	10	3
33492352	2	11	3	1	-1.875	22.9	46.32	563	3.61	3.23	-0.0795	0.02	-0.0682	0.016	2	7.5	1.5	2.5	1	1.5	12	9	35.5	16
33756840	2	10.5	2	1	-1.25	23.68	44.23	508	3.63	3.24	0	0.006	-0.0227	0.009	2	6	0	0	1	1	5	1	10	0.5
34331734	2	7.5	1	1	-0.75	24.35	43.13	529	3.9	3.2	0	0.003	-0.0469	0.045	0.5	1	0	0	0.5	1	5	3	4	3
